# Supplementary material for: Expanding the phenotypic spectrum of mutations in LRP2: a novel candidate gene of non-syndromic familial comitant strabismus
Source: J Transl Med. 2021 Dec 6;19:495. doi: 10.1186/s12967-021-03155-z (PMC8647414; doi:10.1186/s12967-021-03155-z)
Supplement: Supplementary file 1 — Additional file 1: Table S1. Information of microsatellite markers used in the study. [file 12967_2021_3155_MOESM1_ESM.xlsx]

## Sheet: Sheet1
Table S1. Information of microsatellite markers used in the study.
STR Marker	Chr	Genetic Marshfield(cM)
D1S468	1	4.22
D1S214	1	14.04
D1S2667	1	24.68
D1S507	1	33.75
D1S2644	1	43.72
D1S234	1	55.1
D1S255	1	65.47
D1S2713	1	73.81
D1S2890	1	85.68
D1S230	1	95.31
D1S2841	1	106.45
D1S207	1	113.69
D1S435	1	125.51
D1S206	1	134.2
D1S2726	1	144.38
D1S498	1	155.89
D1S2635	1	165.62
D1S2878	1	177.86
D1S452	1	188.85
D1S2818	1	198.3
D1S2877	1	205.4
D1S413	1	212.44
D1S249	1	220.65
D1S245	1	227.81
D1S227	1	238.52
D1S2709	1	247.23
D1S2850	1	256.26
D1S2785	1	266.27
D1S2842	1	273.46
D1S2836	1	285.75
D2S319	2	7.6
D2S2211	2	15.61
D2S168	2	27.06
D2S305	2	38.87
D2S165	2	47.43
D2S367	2	54.96
D2S2259	2	64.29
D2S391	2	70.31
D2S337	2	80.69
D2S286	2	94.05
D2S2333	2	103.16
D2S2216	2	111.21
D2S160	2	122.96
D2S347	2	131.51
D2S112	2	141.62
D2S151	2	152.04
D2S142	2	161.26
D2S2330	2	169.41
D2S364	2	186.21
D2S117	2	194.45
D2S2358	2	203.46
D2S2382	2	213.49
D2S126	2	221.13
D2S362	2	231.27
D2S206	2	240.79
D2S338	2	250.54
D2S125	2	260.63
D3S1270	3	6.96
D3S3706	3	18.97
D3S1597	3	29.92
D3S2338	3	42.1
D3S1266	3	52.6
D3S1277	3	61.52
D3S1289	3	71.41
D3S1300	3	80.32
D3S1285	3	91.18
D3S3681	3	109.22
D3S1271	3	117.76
D3S2496	3	126.83
D3S1558	3	133.93
D3S3606	3	143.94
D3S1309	3	153.74
D3S1593	3	161.04
D3S1279	3	169.6
D3S1614	3	177.75
D3S1565	3	186.04
D3S3609	3	195.6
D3S3686	3	203.81
D3S1601	3	214.45
D3S1265	3	222.83
D4S2936	4	1.48
D4S2935	4	13.96
D4S403	4	25.9
D4S2994	4	36.09
D4S391	4	43.59
D4S405	4	56.95
D4S428	4	64.24
D4S398	4	72.52
D4S3042	4	83.29
D4S1534	4	95.09
D4S2986	4	105.29
D4S406	4	117.06
D4S402	4	124.45
D4S1575	4	132.05
D4S1579	4	140.64
D4S2962	4	152.98
D4S3046	4	162.47
D4S1595	4	174.9
D4S2920	4	190.02
D4S2924	4	199.93
D4S2930	4	208.07
D5S1981	5	1.72
D5S2088	5	9.41
D5S1953	5	16.72
D5S416	5	28.76
D5S2031	5	36.25
D5S1993	5	45.34
D5S2021	5	54.79
D5S407	5	64.67
D5S647	5	74.07
D5S424	5	81.95
D5S641	5	92.38
D5S618	5	99.42
D5S495	5	108.07
D5S2027	5	119.5
D5S471	5	129.83
D5S2115	5	138.64
D5S436	5	147.49
D5S410	5	156.47
D5S422	5	164.19
D5S400	5	174.8
D5S2073	5	194.88
D6S1617	6	7.02
D6S309	6	14.07
D6S1721	6	25.08
D6S422	6	35.66
D6S276	6	44.41
D6S1610	6	53.81
D6S1549	6	61.86
D6S452	6	73.13
D6S460	6	89.83
D6S462	6	99.01
D6S1671	6	107.88
D6S1698	6	118.08
D6S262	6	130
D6S1569	6	141.15
D6S1654	6	149.8
D6S1581	6	164.78
D6S1719	6	177.88
D6S446	6	189
D7S531	7	5.28
D7S641	7	15.27
D7S2557	7	23.29
D7S493	7	34.69
D7S2496	7	47.08
D7S510	7	59.93
D7S519	7	69.03
D7S502	7	78.65
D7S1870	7	86.12
D7S630	7	98.44
D7S515	7	112.32
D7S2459	7	119.81
D7S530	7	134.55
D7S2560	7	145.34
D7S661	7	155.1
D7S636	7	162.33
D7S2465	7	180.24
D8S264	8	0.73
D8S277	8	8.34
D8S503	8	16.19
D8S552	8	26.43
D8S258	8	41.55
D8S1771	8	50.05
D8S1769	8	60.34
D8S285	8	71
D8S260	8	79.36
D8S543	8	87.54
D8S1705	8	96.21
D8S270	8	103.69
D8S1762	8	112.42
D8S1779	8	123.54
D8S1799	8	133.64
D8S284	8	143.82
D8S272	8	154.02
D8S1743	8	162.94
D9S1858	9	0
D9S288	9	9.83
D9S286	9	18.06
D9S285	9	29.52
D9S171	9	42.73
D9S161	9	51.81
D9S1817	9	59.34
D9S175	9	70.33
D9S1843	9	80.31
D9S1812	9	90.4
D9S1796	9	97.53
D9S1690	9	106.63
D9S1677	9	117.37
D9S1682	9	132.09
D9S290	9	140.86
D9S164	9	147.91
D9S1826	9	159.61
D10S249	10	2.13
D10S591	10	13.49
D10S1649	10	27.19
D10S191	10	37.9
D10S548	10	45.7
D10S213	10	57.42
D10S578	10	65.97
D10S1790	10	75.57
D10S210	10	86.81
D10S580	10	96.72
D10S1686	10	105.04
D10S185	10	116.34
D10S192	10	124.27
D10S1693	10	137.39
D10S587	10	147.57
D10S217	10	157.89
D10S1651	10	168.77
D11S1363	11	0
D11S1760	11	11.67
D11S4116	11	19.86
D11S4190	11	26.98
D11S914	11	37.62
D11S4102	11	47.61
D11S4191	11	60.09
D11S4162	11	72.82
D11S937	11	79.98
D11S4147	11	87.89
D11S917	11	96.85
D11S4090	11	105.74
D11S925	11	118.47
D11S4151	11	127.33
D11S4126	11	138.56
D11S968	11	147.77
D12S352	12	0
D12S1725	12	9.52
D12S336	12	19.68
D12S310	12	36.06
D12S1617	12	44.03
D12S345	12	53.09
D12S85	12	61.34
D12S83	12	75.17
D12S326	12	86.4
D12S351	12	95.56
D12S346	12	104.65
D12S78	12	111.87
D12S1583	12	119.55
D12S1718	12	128.05
D12S304	12	144.83
D12S1659	12	155.94
D12S1723	12	164.63
D13S1236	13	2.77
D13S1243	13	9.79
D13S217	13	17.21
D13S171	13	25.08
D13S218	13	32.9
D13S153	13	45.55
D13S1296	13	52.64
D13S1306	13	59.79
D13S265	13	68.73
D13S1241	13	76.26
D13S158	13	84.87
D13S173	13	93.52
D13S285	13	110.55
D14S261	14	6.46
D14S990	14	14.6
D14S275	14	28.01
D14S70	14	40.11
D14S288	14	47.51
D14S276	14	56.36
D14S63	14	69.18
D14S258	14	76.28
D14S1036	14	84.69
D14S1037	14	92.69
D14S1044	14	99.88
D14S1050	14	107.13
D14S65	14	117.3
D14S985	14	126.61
D14S292	14	134.3
D15S128	15	6.11
D15S1002	15	14.58
D15S1007	15	25.86
D15S1012	15	35.95
D15S978	15	45.62
D15S1036	15	57.37
D15S988	15	66.9
D15S205	15	78.92
D15S127	15	86.81
D15S130	15	100.59
D15S1014	15	107.71
D16S521	16	1.08
D16S3027	16	8.71
D16S404	16	18.07
D16S500	16	28.3
D16S3041	16	38.51
D16S3068	16	48.53
D16S3136	16	62.11
D16S3140	16	74.44
D16S503	16	83.55
D16S515	16	92.1
D16S516	16	100.39
D16S505	16	108.96
D16S520	16	125.82
D17S849	17	0.63
D17S1828	17	10.02
D17S1791	17	17.92
D17S799	17	31.96
D17S1857	17	43.01
D17S798	17	53.41
D17S1868	17	64.16
D17S787	17	74.99
D17S944	17	82.56
D17S949	17	93.27
D17S785	17	103.53
D17S1847	17	111.22
D17S928	17	126.46
D18S59	18	0
D18S1132	18	11.21
D18S452	18	18.7
D18S464	18	31.17
D18S53	18	41.24
D18S478	18	52.86
D18S1102	18	62.84
D18S474	18	71.32
D18S1129	18	83.46
D18S1147	18	90.6
D18S465	18	100.11
D18S469	18	109.18
D18S462	18	120.05
D19S886	19	0
D19S209	19	10.97
D19S216	19	20.01
D19S865	19	32.39
D19S226	19	42.28
D19S931	19	49.75
D19S220	19	62.03
D19S903	19	69.5
D19S904	19	78.08
D19S888	19	85.87
D19S210	19	100.01
D20S117	20	2.83
D20S889	20	11.2
D20S846	20	18.79
D20S186	20	32.3
D20S912	20	46.71
D20S107	20	55.74
D20S178	20	66.16
D20S196	20	75.01
D20S100	20	84.78
D20S171	20	95.7
D21S1911	21	0
D21S1899	21	9.72
D21S1914	21	19.39
D21S263	21	27.4
D21S1252	21	35.45
D21S266	21	45.87
D22S420	22	4.06
D22S539	22	14.44
D22S315	22	21.47
D22S280	22	31.3
D22S283	22	38.62
D22S423	22	46.42
D22S1170	22	55.26
DXS1060	X	15.12
DXS8019	X	23.26
DXS1061	X	30.3
DXS1068	X	37.33
DXS8083	X	46.54
DXS1216	X	53.58
DXS990	X	60.62
DXS1059	X	68.2
DXS1001	X	75.79
DXS1062	X	82.84
DXS8106	X	91.64
DXS8069	X	98.83
Abbreviations: Chr, chromosome; LOD, log odds score; STR, short tandem repeats; cM, centimorgan; *The genetic distance (Genetic Marshfield) between microsatellite markers was approximately 10cM.
